# Supplementary material for: Combined MEK and PARP inhibition enhances radiation response in rectal cancer
Source: Cell Rep Med. 2025 Aug 8;6(8):102284. doi: 10.1016/j.xcrm.2025.102284 (PMC12432356; doi:10.1016/j.xcrm.2025.102284)
Supplement: Table S2. Library design of the clinical library, related to STAR Methods [file mmc2.xlsx]

## Sheet: Tabelle1
Drug Name	Target	Cmax [µM]	Cmin [µM]	Cat#
A-769662	AMPK	10	0.01	S2697
Abemaciclib	CDK	10	0.01	S5716
Acadesine	AMPK	10	0.01	S1802
AD80	c-RET, Src, S6 Kinase	10	0.01	S8518
Afatinib	EGFR	10	0.01	S1011
Afuresertib	Akt	10	0.01	S7521
AG-1478	EGFR	10	0.01	S2728
AG-18	EGFR	10	0.01	S8009
AG-490	JAK, EGFR	10	0.01	S1143
Agerafenib	BRAF, c-RAF	10	0.01	S8015
Alisertib	Aurora Kinase	10	0.01	S1133
Amcasertib	Stemness kinase	10	0.01	S8572
AMG 337	c-Met	10	0.01	S8167
Amsacrine	Topoisomerase	10	0.01	S5627
ANA-12	TrkB	10	0.01	S7745
Anacardic Acid	Histone Acetyltransferase	10	0.01	S7582
Apitolisib	mTOR, PI3K	10	0.01	S2696
APTSTAT3-9R	STAT	10	0.01	S8197
AR-A014418	GSK-3	10	0.01	S7435
AS-252424	PI3K	10	0.01	S2671
Asiatic Acid	p38 MAPK	10	0.01	S2266
AT7867	S6 kinase	10	0.01	S1558
Aurora A Inhibitor I	Aurora Kinase	10	0.01	S1451
Autophinib	Autophagy	10	0.01	S8596
Avutometinib	MEK/Raf	10	0.01	S7170
Axitinib	VEGFR, PDGFR, c-Kit	10	0.01	S1005
AZ 960	JAK	10	0.01	S2214
AZD1208	Pim kinase	10	0.01	S7104
AZD2932	VEGFR-2, PDGFR, Flt-3, c-Kit	10	0.01	S7003
AZD6482	PI3K	10	0.01	S1462
AZD8055	mTOR	10	0.01	S1555
Barasertib	Aurora Kinase	10	0.01	S1147
Bay 11-7085	IκBα	10	0.01	S7352
BAY 1217389	monopolar spindle 1 (Msp 1)	10	0.01	S8215
BAY-61-3606	Syk	10	0.01	S7006
Bempedoic acid	AMPK	10	0.01	S7953
BFH772	VEGFR2	10	0.01	S8188
BGT226	PI3K, mTOR	10	0.01	S2749
Birinapant	XIAP	10	0.01	S7015
BIX 01294	Histone Methyltransferase	10	0.01	S8006
BIX 02188	MEK5	10	0.01	S1530
BMS-265246	CDK	10	0.01	S2014
BMS-582949	p38 MAPK	10	0.01	S8124
BMS-794833	c-Met, VEGFR, Ron, Axl, Flt3	10	0.01	S2201
BMS-911543	JAK	10	0.01	S7144
Bosutinib	Src/Abl	10	0.01	S1014
Brigatinib	ALK	10	0.01	S8229
Butein	EGFR, NFκB, STAT3	10	0.01	S8036
CCT128930	Akt	10	0.01	S2635
Cerdulatinib	JAK	10	0.01	S3566
Chloroquine	Autophagy	10	0.01	S6999
Chrysophanic Acid	EGFR, mTOR	10	0.01	S2406
CNX-2006	EGFR	10	0.01	S7206
Cobimetinib	MEK	10	0.01	S8041
Crenolanib	PDGFR	10	0.01	S2730
Crizotinib	c-Met, ALK, ROS	10	0.01	S1068
Cycloheximide	Translation	10	0.01	S7418
Dabrafenib	BRAF	10	0.01	S2807
Dacomitinib	EGFR	10	0.01	S2727
Danusertib	Aurora Kinase, FGFR, Bcr-Abl, c-RET, Src	10	0.01	S1107
DDR1-IN-1	DDR1	10	0.01	S7498
Decernotinib	JAK	10	0.01	S7541
DEL-22379	ERK	10	0.01	S7921
Dinaciclib	CDK	10	0.01	S2768
Dovitinib	c-Kit, FGFR, Flt, VEGFR, PDGFR	10	0.01	S1018
Duvelisib	PI3K	10	0.01	S7028
Eganelisib	PI3K	10	0.01	S8330
ENMD-2076	Aurora Kinase	10	0.01	S1181
Erdafitinib	FGFR, RET, CSF-1R, PDGFR, Flt4, c-Kit, VEGFR-2	10	0.01	S8401
Erlotinib	EGFR	10	0.01	S7786
Etoposide	Topoisomerase	10	0.01	S1225
Fasudil HCl	ROCK	10	0.01	S1573
Fedratinib	JAK	10	0.01	S2736
Fimepinostat	HDAC, PI3K	10	0.01	S2759
Fostamatinib	Syk	10	0.01	S2625
FR 180204	ERK	10	0.01	S7524
FRAX597	PAK	10	0.01	S7271
Gandotinib	JAK	10	0.01	S2179
GDC-0879	BRAF	10	0.01	S1104
Glabridin	PPAR	10	0.01	S3786
GNE-317	PI3K	10	0.01	S7798
GNF-7	Bcr-Abl	10	0.01	S8140
Golvatinib	c-Met, VEGFR, Ron, Axl, Flt3	10	0.01	S2859
GSK1059615	mTOR, PI3K	10	0.01	S1360
GSK1838705A	IGF-1R, ALK	10	0.01	S2703
GSK1904529A	IGF-1R	10	0.01	S1093
GSK2256098	FAK	10	0.01	S8523
GSK2334470	PDK-1	10	0.01	S7087
GSK429286A	ROCK	10	0.01	S1474
GSK621	AMPK	10	0.01	S7898
GW2580	CSF-1R	10	0.01	S8042
H 89 2HCl	PKA	10	0.01	S1582
HER2-Inhibitor-1	HER2	10	0.01	S2752
Hesperadin	Aurora Kinase	10	0.01	S1529
Hydroxyfasudil HCl	ROCK	10	0.01	S8208
ID-8	DYRK	10	0.01	S7327
Idelalisib	PI3K	10	0.01	S2226
Imatinib	v-Abl, c-Kit, PDGFR	10	0.01	S2475
Indirubin	GSK-3	10	0.01	S2386
IPA-3	PAK	10	0.01	S7093
Irinotecan	Topoisomerase	10	0.01	S1198
JNK Inhibitor IX	JNK	10	0.01	S7508
Kenpaullone	CDK	10	0.01	S7917
KN-62	CaMKII/P2RX7	10	0.01	S7422
KU-0063794	mTOR	10	0.01	S1226
KX2-391	Src	10	0.01	E7150
Laduviglusib	GSK-3	10	0.01	S1263
Lapatinib	EGFR, HER2	10	0.01	S2111
LDC1267	TAM kinase	10	0.01	S7638
LDN-214117	ALK2	10	0.01	S7627
Lenvatinib	VEGFR, FGFR, PDGFR, c-Kit, c-RET	10	0.01	S1164
LFM-A13	BTK, JAK, HCK, EGFR, IRK	10	0.01	S7734
Linifanib	PDGFR, VEGFR, KDR, ICSF-1R, Flt	10	0.01	S1003
LRRK2-IN-1	LRRK2	10	0.01	S7584
LY2090314	GSK-3	10	0.01	S7063
LY2228820	p38 MAPK	10	0.01	S1494
LY2584702	S6 kinase	10	0.01	S7698
LY2857785	CDK	10	0.01	S7511
LY2874455	FGFR	10	0.01	S7057
Masitinib	c-Kit, PDGFR, FGFR, FAK	10	0.01	S1064
Mirdametinib	MEK	10	0.01	S1036
ML167	Cdc2-like kinase 4	10	0.01	S7509
MSC2530818	CDK	10	0.01	S8387
Naquotinib	EGFR	10	0.01	S8412
Navitoclax	Bcl-2	10	0.01	S1001
NCB-0846	Wnt	10	0.01	S8392
Necrosulfonamide	MLKL	10	0.01	S8251
Neratinib	EGFR, HER2	10	0.01	S2150
Nilotinib	Bcr-Abl	10	0.01	S1033
NT157	IGF-1R	10	0.01	S8228
Obatoclax	Bcl-2	10	0.01	S6709
Olaparib	PARP	10	0.01	S1060
OSI-420	EGFR	10	0.01	S2205
Osimertinib	EGFR	10	0.01	S7297
OSU-03012	PDK-1	10	0.01	S1106
OTS964	TOPK	10	0.01	S7648
Paxalisib	PI3K/mTOR	10	0.01	S8163
PD-166866	FGFR	10	0.01	S8493
PD184352	MEK	10	0.01	S1020
PD318088	MEK	10	0.01	S1568
PD98059	MEK	10	0.01	S1177
Perifosine	Akt	10	0.01	S1037
Pexidartinib	CSF-1R,c-Kit, FLT 3	10	0.01	S7818
PF-04217903	c-Met	10	0.01	S1094
PF-06447475	LRRK2	10	0.01	S8202
PF-477736	Chk1	10	0.01	S2904
PF-543	SphK1	10	0.01	S7177
PF-562271	FAK	10	0.01	S2890
PHA-665752	c-Met	10	0.01	S1070
PHA-680632	Aurora Kinase	10	0.01	S1454
PHA-767491 HCl	CDC7/CDK9	10	0.01	S2742
Phenformin HCl	AMPK	10	0.01	S2542
PI-103	DNA-PK, PI3K, mTOR	10	0.01	S1038
Piceatannol	Syk	10	0.01	S3026
Picropodophyllin	IGF-1R	10	0.01	S7668
PIK-93	PI4K, PI3K	10	0.01	S1489
Pluripotin	ERK	10	0.01	S7752
PP2	Src	10	0.01	S7008
PRT-060318 2HCl	Syk	10	0.01	S7738
PRT062607 HCl	Syk	10	0.01	S8032
RAF265	Raf, VEGFR	10	0.01	S2161
Rapamycin	mTOR	10	0.01	S1039
Rebastinib	Bcr-Abl	10	0.01	S2634
Regorafenib	c-Kit, Raf, VEGFR, RET	10	0.01	S1178
Remodelin	NAT10	10	0.01	S7641
Ripasudil hydrochloride dihydrate	ROCK	10	0.01	S7995
Ro-3306	CDK1	10	0.01	S7747
RO9021	Syk	10	0.01	S7286
Rotterlin	PKC	10	0.01	S7862
Ruxolitinib	JAK	10	0.01	S1378
S-Ruxolitinib	JAK	10	0.01	S2902
S49076	c-Met, FGFR, AXL/MER	10	0.01	S8404
Sapanisertib	mTOR	10	0.01	S2811
SAR131675	VEGFR	10	0.01	S2842
Saracatinib	Src	10	0.01	S1006
SB239063	p38 MAPK	10	0.01	S7741
Scopoletin	anti-inflammatory, antioxidant	10	0.01	S3881
Scriptaid	HDAC	10	0.01	S8043
Selumetinib	MEK	10	0.01	S1008
Senexin A	CDK8	10	0.01	S8520
Serabelisib	PI3K	10	0.01	S8581
SF2523	PI3K, mTOR	10	0.01	S8589
Shikonin	Pyruvate kinase M2, TNF-α	10	0.01	S8589
SKI II	sphingosine kinase (SphK)	10	0.01	S7176
Sotrastaurin	PKC, PKB	10	0.01	S2791
Sotuletinib	CSF-1R	10	0.01	S7725
SSR128129E	FGFR1	10	0.01	S7167
SU6656	Src	10	0.01	S7774
Sunitinib Malate	VEGFR, PDGFR, c-Kit, Flt	10	0.01	S1042
TAE226	FAK	10	0.01	S2820
TAK-715	p38 MAPK	10	0.01	S2928
TG100-115	PI3K	10	0.01	S1352
Thiazovivin	ROCK	10	0.01	S1459
Tideglusib	GSK-3	10	0.01	S2823
Tivozanib	VEGFR, c-Kit, PDGFR	10	0.01	S1207
Tofacitinib Citrate	JAK	10	0.01	S5001
Torin 2	mTOR	10	0.01	S2817
Torkinib	mTOR	10	0.01	S2218
Triciribine	Akt, DNA sythesis	10	0.01	S1117
Tyrphostin AG 879	HER2	10	0.01	S2816
U0126-EtOH	MEK	10	0.01	S1102
Vacquinol-1	MKK4	10	0.01	S6912
Varlitinib	EGFR	10	0.01	S2755
VE-822	ATR	10	0.01	S7102
Vinblastine	Microtubules	10	0.01	S4505
Vorinostat	HDAC	10	0.01	S1047
Voxtalisib	PI3K, mTOR	10	0.01	S7646
VPS34 inhibitor 1	PI3K	10	0.01	S8456
VPS34-IN1	PI3K	10	0.01	S7980
VS-5584	PI3K/mTOR	10	0.01	S7016
VX-702	p38 MAPK	10	0.01	S6005
WAY-600	mTOR	10	0.01	S2689
WNK463	WNK kinase	10	0.01	S8358
WZ4002	EGFR	10	0.01	S1173
WZ4003	NUAK kinase	10	0.01	S7317
XL388	mTOR	10	0.01	S7035
XMD8-92	BMK1, ERK5	10	0.01	S7035
Y-27632 2HCl	ROCK	10	0.01	S1049
YM155	Survivin/XIAP	10	0.01	S1130
YM201636	PIKfyve, P110α	10	0.01	S1219
ZM 323881 HCl	VEGFR	10	0.01	S2896
ZM 39923 HCl	JAK	10	0.01	S8004
Zoligratinib	FGFR	10	0.01	S7665
ZSTK474	PI3K	10	0.01	S1072
